# Supplementary material for: Adaptive Responses of Large Yellow Croaker Larimichthys crocea to Ocean Acidification: Integrative Analysis of Gill and Kidney Transcriptomics and Antioxidant Enzyme Activities
Source: Antioxidants (Basel). 2025 Jul 16;14(7):872. doi: 10.3390/antiox14070872 (PMC12291933; doi:10.3390/antiox14070872)
Supplement: Supplementary file 1 [file antioxidants-14-00872-s001.zip]

Archive with 1 entries (1 files):
- antioxidants-3714944-supplementary.pdf
